# Supplementary material for: Normative Database of the Superior–Inferior Thickness Asymmetry for All Inner and Outer Macular Layers of Adults for the Posterior Pole Algorithm of the Spectralis SD-OCT
Source: J Clin Med. 2023 Dec 11;12(24):7609. doi: 10.3390/jcm12247609 (PMC10743748; doi:10.3390/jcm12247609)
Supplement: Supplementary file 1 [file jcm-12-07609-s001.zip]

Archive with 1 entries (1 files):
- jcm-2729079-supplementary.pdf
